# Supplementary material for: Effects of the Maximum Recommended Levels of Fumonisins in the EU on Oxylipin Profiles in the Liver and Brain of Chickens
Source: Antioxidants (Basel). 2024 Dec 27;14(1):19. doi: 10.3390/antiox14010019 (PMC11762805; doi:10.3390/antiox14010019)
Supplement: Supplementary file 1 [file antioxidants-14-00019-s001.zip]

Archive with 1 entries (1 files):
- antioxidants-3389441-supplementary.xlsx
