# Supplementary material for: Effects of the Maximum Recommended Levels of Fumonisins in the EU on Oxylipin Profiles in the Liver and Brain of Chickens
Source: Antioxidants (Basel). 2024 Dec 27;14(1):19. doi: 10.3390/antiox14010019 (PMC11762805; doi:10.3390/antiox14010019)
Supplement: Supplementary file 1 [file antioxidants-14-00019-s001.zip › antioxidants-3389441-supplementary.xlsx]

## Sheet: Table S1
Table S1. MRM parameters and retention times of oxylipins quantified in this study.
Full Name	Abbreviated Name	Parent ion	Product Ion	Fragmentation (V)	Collision (V)	RT (min)1
20-hydroxy Prostaglandin E2	20-hydroxy-PGE2	367.2	331.2	150	20	5.91
6-keto Prostaglandin F1α-d4	(d4)6-keto-PGF1α	373.2	167.2	125	25	7.71
6-keto Prostaglandin F1α	6-keto-PGF1α	369.2	163.1	135	25	7.72
Resolvin E1	RvE1	349.5	195	100	15	7.84
Thromboxane B3	TXB3	367.2	169.1	150	20	8.1
Prostaglandin F3α	PGF3α	351.2	193.2	150	20	8.65
Thromboxane B1	TXB1	371.2	171.1	150	20	8.73
Prostaglandin E3	PGE3	349.2	269.2	100	10	8.88
8-iso Prostaglandin F2α	8-iso-PGF2α	353.2	193.2	135	25	8.88
Thromboxane B2-d4	(d4)TXB2	373.2	173.1	125	10	8.91
Thromboxane B2	TXB2	369.2	169.1	100	15	8.93
Prostaglandin D3	PGD3	349.2	269.2	100	0	9.1
(±)5-iPF2α-VI	5-iPF2α-VIα	353.2	115.1	100	10	9.28
9(S),12(S),13(S)-TriHOME	9,12,13-TriHOME	329.2	211.2	100	10	9.44
Prostaglandin F2α-d4	(d4)PGF2α	357.2	197.2	140	25	9.53
Prostaglandin F2α	PGF2α	353.2	309.4	150	25	9.54
9(S),10(S),13(S)-TriHOME	9,10,13-TriHOME	329.2	171.1	100	10	9.58
Prostaglandin F1α	PGF1α	355.2	311.2	150	20	9.62
Prostaglandin E2	PGE2	351.2	271.2	100	15	9.77
Prostaglandin E2-d4	(d4)PGE2	355.2	275.2	110	10	9.78
15-keto Prostaglandin E2	15keto-PGE2α	351.2	219.1	100	15	9.97
Prostaglandin D2-d4	(d4)PGD2	355.2	275.2	110	20	10.1
Prostaglandin D2	PGD2	351.2	271.2	100	15	10.11
Prostaglandin D1	PGD1	353.2	273.2	100	15	10.13
Resolvin D2	RvD2	375.3	141	100	15	10.24
Prostaglandin E1	PGE1	353.2	317.2	100	15	10.3
13,14-dihydro Prostaglandin F2α	13,14-dihydro-PGF2α	355.2	311.2	100	10	10.34
11β-13,14-dihydro-15-keto Prostaglandin F2α	11β-13,14-dihydro-15-keto-PGF2α	353.2	195.1	100	10	10.5
13,14-dihydro-15-keto Prostaglandin E2	13,14-dihydro-15-keto-PGE2	351.2	175.2	100	15	10.84
13,14-dihydro-15-keto Prostaglandin F2α	13,14-dihydro-15-keto-PGF2α	353.2	183.1	150	20	10.88
Lipoxin-A4	Lipoxin-A4	351.2	115.1	100	15	10.91
Resolvin D1	RvD1	375.3	141	100	15	10.94
6(S)-Lipoxin A4	6S-Lipoxin-A4	351.2	115.1	100	15	11.2
13,14-dihydro-15-keto Prostaglandin D2	13,14-dihydro-15-keto-PGD2	351.2	175.2	100	10	11.6
Prostaglandin A2	PGA2	333.2	271.2	100	15	12.02
13,14-dihydro-15-keto Prostaglandin D1	13,14-dihydro-15-keto-PGD1	353.2	209.1	100	10	12.06
11-trans Leukotriene D4	11-trans-LTD4	495.2	177.1	100	10	12.28
12(S),13(S)-DiHODE	12,13-DiHODE	311.2	183.1	100	10	13.1
(±)9,10-DiHODE	9,10-DiHODE	311.2	201.2	100	10	13.11
8(S),15(S)-DiHETE	8,15-DiHETE	335.2	235.2	100	10	13.19
10(S),17(S)-DiHDHA	10,17-DiHDoHE	359.2	153.2	150	20	13.36
(±)17(18)-DiHETE	17,18-DiHETE	335.2	247.2	100	10	13.48
5(S),15(S)-DiHETE	5,15-DiHETE	335.2	115.1	100	10	13.54
6-trans Leukotriene B4	6-trans-LTB4	335.2	195.1	100	15	13.62
7(R)-Maresin 1	Maresin 1	359.2	177.2	150	20	13.67
15-deoxy-Δ12,14-Prostaglandin D2	15-deoxy-δ12,14-PGD2	333.2	271.2	100	10	13.83
Leukotriene B4	LTB4	335.2	195.1	100	15	13.9
(±)14(15)-DiHETE	14,15-DiHETE	335.2	207.1	150	20	13.92
(±)11(12)-DiHETE	11,12-DiHETE	335.2	167.2	150	20	14.12
(±)12(13)-DiHOME-d4	(d4)12,13-DIHOME	317.3	185.2	140	20	14.2
(±)12(13)-DiHOME	12,13-DiHOME	313.2	183.2	150	20	14.27
(±)9(10)-DiHOME	9,10-DiHOME	313.2	201.1	150	20	14.66
(±)14(15)-DiHET	14,15-DiHETrE	337.2	207.2	100	10	15.05
(±)19(20)-DiHDPA	19,20-DiHDPA	361.2	273.3	100	10	15.06
12(S)-HHTrE	12-HHTrE	279.2	179.2	100	15	15.14
(±)11(12)-DiHET	11,12-DiHETrE	337.2	167.2	100	10	15.61
9(S)-HOTrE	9-HOTrE	293.2	171.1	100	10	15.96
(±)8(9)-DiHET	8,9-DiHETrE	337.2	127.2	100	10	16.09
13(S)-HOTrE	13-HOTrE	293.2	195.2	100	10	16.12
(±)18-HEPE	18-HEPE	317.2	215.2	100	15	16.13
20-HETE-d6	(d6)20-HETE	325.3	279.2	155	15	16.51
20-HETE	20-HETE	319.2	289.2	100	10	16.57
(±)15-HEPE	15-HEPE	317.2	219.2	100	15	16.61
(±)5(6)-DiHETE	5,6-DiHETE	335.2	115.1	115	10	16.65
(±)11-HEPE	11-HEPE	317.2	167.2	100	15	16.73
(±)5(6)-DiHET	5,6-DiHETrE	337.2	145.1	100	10	16.75
(±)8-HEPE	8-HEPE	317.2	155.2	100	15	16.9
(±)12-HEPE	12-HEPE	317.2	179.2	100	15	16.98
13(S)-HODE-d4	(d4)13-HODE	299.2	198.2	140	20	17.35
(±)5-HEPE	5-HEPE	317.2	115.1	100	10	17.38
(±)13-HODE	13-HODE	295.2	195.2	100	20	17.43
(±)9-HODE	9-HODE	295.2	171.1	115	15	17.59
15(S)-HETE-d8	(d8)15-HETE	327.3	265.3	110	10	17.71
(±)15-HETE	15-HETE	319.2	219.2	100	15	17.85
13-OxoODE-d3	(d3)13-KODE	296.2	198.2	110	20	17.91
(±)13-HpODE	13-HpODE	311.2	113.2	100	10	17.92
13-OxoODE	13-KODE	293.2	113.1	100	10	17.95
(±)16-HDHA	16-HDoHE	343.2	233.2	100	10	17.96
(±)17-HDHA	17-HDoHE	343.2	281.2	115	10	18.04
(±)13-HDHA	13-HDoHE	343.2	193.2	150	10	18.17
15(S)-HpETE	15-HpETE	335.2	113.2	100	10	15.25
(±)11-HETE	11-HETE	319.2	167.1	100	15	18.27
15-OxoETE	15-KETE	317.2	113.2	100	15	18.29
(±)14-HDHA	14-HDoHE	343.2	205.2	120	7	18.34
17-oxo-7(Z),10(Z),13(Z),15(E),19(Z)-DPA	17-oxo-DPA	343.5	205.4	135	8	18.35
9-OxoODE	9-KODE	293.2	185.2	135	15	18.4
(±)10-HDHA	10-HDoHE	343.2	153.2	150	10	18.41
12(S)-HETE-d8	(d8)12-HETE	327.3	184.2	125	10	18.43
(±)12-HETE	12-HETE	319.2	179.2	115	10	18.53
(±)11-HDHA	11-HDoHE	343.2	149.2	150	10	18.58
(±)8-HETE	8-HETE	319.2	155.1	100	15	18.59
(±)7-HDHA	7-HDoHE	343.2	141.2	150	10	18.72
15(S)-HETrE	15-HETrE	321.2	221.2	100	15	18.75
(±)9-HETE	9-HETE	319.2	167.1	150	20	18.8
(±)8-HDHA	8-HDoHE	343.2	109.2	150	10	18.88
(d8)5-HETE	(d8)5-HETE	327.3	116.1	125	10	18.97
12-OxoETE	12-KETE	317.2	273.3	100	15	18.9
(±)5-HETE	5-HETE	319.2	115.1	115	10	19.07
(±)19(20)-EpDPA	19,20-EpDPE	343.2	281.3	100	10	19.31
(±)12(13)-EpOME-d4	(d4)12,13-EpOME	299.2	198.2	140	5	19.33
(±)14(15)-EET-d11	(d11)14,15-EpETrE	330.2	175	140	10	19.42
(±)12(13)-EpOME	12,13-EpOME	295.2	195.2	100	15	19.42
(±)4-HDHA	4-HDoHE	343.2	101.2	150	10	19.43
(±)14(15)-EET	14,15-EpETrE	319.2	219.2	100	10	19.54
(±)9(10)-EpOME	9,10-EpOME	295.2	277.2	100	15	19.62
(±)16(17)-EpDPA	16,17-EpDPE	343.2	233.2	100	10	19.73
5-OxoETE	5-KETE	317.2	203.2	115	15	19.92
(±)11(12)-EET-d11	(d11)11,12-EpETrE	330.2	167	125	10	19.94
(±)11(12)-EET	11,12-EpETrE	319.2	167.1	100	15	20.03
(±)8(9)-EET	8,9-EpETrE	319.2	155.1	100	10	20.2
(±)5(6)-EET	5,6-EpETrE	319.2	191.2	100	15	20.38
1Retension time (RT)

## Sheet: Table S2
Table S2. Stability of oxylipins measured at different concentrations after 8, 16, 24, and 32 hours of storage at room temperature.
Time of storage (h)	8								16								24								32
Concentration (ng/ml)	0.5	2	8	31	125	500	Mean	RSD1	0.5	2	8	31	125	500	Mean	RSD1	0.5	2	8	31	125	500	Mean	RSD1	0.5	2	8	31	125	500	Mean	RSD1
20-hydroxy-PGE2	ND	83.6479	93.1331	95.6355	99.3989	94.8437	93.3318	6.29835	ND	107.313	95.8824	104.096	90.8992	96.1355	98.8653	6.75761	ND	91.8738	92.5314	100.465	102.171	95.9998	96.6083	4.77797	ND	104.068	96.8079	105.174	96.8048	96.6811	99.9071	4.32505
6-keto-PGF1α	112.934	100.347	102.616	101.236	101.813	100.261	103.201	4.70021	104.492	108.333	102.757	103.299	99.5619	99.68	103.021	3.17985	109.454	105.314	105.665	107.868	100.666	96.6121	104.263	4.5894	108.196	112.064	102.952	106.013	103.462	98.6521	105.223	4.41071
RvE1	ND	104.221	106.071	95.0363	108.264	99.3436	102.587	5.21687	ND	90.4408	105.134	105.814	105.454	99.4537	101.259	6.50698	ND	111.415	105.845	102.785	106.144	97.9713	104.832	4.70572	ND	104.435	109.622	106.338	108.268	99.0724	105.547	3.90053
TXB3	95.6714	117.075	106.969	104.183	95.2241	108.846	104.661	7.96005	95.5486	120.218	109.341	106.226	98.7089	105.362	105.901	8.18973	145.164	97.6868	108.581	105.626	104.336	105.193	111.098	15.3665	128.557	100.877	111.458	109.474	100.555	102.043	108.827	9.84748
PGF3α	ND	123.536	105.777	100.811	104.178	102.16	107.292	8.64576	ND	127.29	87.0614	103.044	100.06	100.7	103.631	14.1162	ND	114.831	103.354	99.7522	102.027	100.513	104.095	5.91779	ND	110.144	102.364	99.6496	100.763	103.477	103.28	3.97771
TXB1	103.609	107.932	103.008	102.912	103.212	100.06	103.455	2.45107	107.7	100.533	100.772	105.81	103.96	102.968	103.624	2.71659	123.354	95.8109	102.688	103.382	104.836	104.502	105.762	8.72799	118.411	104.164	104.34	106.544	105.374	104.422	107.209	5.18595
8-iso-PGF2α	94.9069	108.142	101.361	95.0081	99.3828	100.925	99.9544	4.90602	86.7785	110.688	96.369	98.7042	101.546	98.9538	98.8399	7.82799	111.574	96.4762	100.923	99.0282	99.748	100.807	101.426	5.15476	128.335	91.9879	106.481	109.616	103.59	99.1711	106.53	11.5674
PGE3	101.861	93.1445	92.924	89.2049	96.544	90.0742	93.9588	4.95901	96.7943	100.426	84.6184	84.8426	87.5687	86.1954	90.0742	7.54234	104.189	96.2088	89.9741	91.4313	82.8792	82.5961	91.2131	9.02227	79.0422	77.2514	84.0376	89.1996	80.1179	78.4573	81.351	5.52062
TXB2	101.433	111.151	101.285	100.318	105.507	101.77	103.577	3.97682	98.8034	103.054	104.132	99.2283	101.664	101.828	101.452	2.06272	92.5092	102.81	104.335	98.7168	104.492	101.737	100.767	4.52856	91.3309	122.654	107.94	103.233	101.218	107.221	105.6	9.72534
PGD3	86.8274	87.4501	99.9216	91.0039	94.7373	91.0442	91.8307	5.32222	105.704	80.4213	89.1597	98.0011	82.4306	83.5868	89.884	11.1415	79.3609	73.9136	87.9543	84.426	82.0724	82.4029	81.6883	5.82678	75.7393	80.8805	84.644	90.6001	78.5492	76.0342	81.0746	7.05889
5-iPF2α-VI	83.3523	90.7047	102.322	101.874	100.059	98.8985	96.2017	7.87682	136.976	90.6817	101.325	104.286	99.5052	100.741	105.586	15.1995	68.8561	105.762	102.421	101.196	99.4317	100.9	96.4276	14.1814	112.956	103.597	99.5808	106.843	103.19	100.519	104.448	4.68181
9,12,13-TriHOME	104.128	110.681	98.5049	98.1152	104.548	99.8106	102.631	4.69486	92.104	100.636	99.0383	101.758	100.304	98.142	98.6637	3.49926	91.8249	103.166	98.3659	101.358	101.938	99.8154	99.4114	4.10044	105.047	101.88	99.2436	104.204	103.89	99.5738	102.306	2.42015
PGF2α	ND	76.1493	96.5911	101.921	101.414	98.1999	94.8551	11.2692	ND	91.9685	91.2997	115.205	98.3255	95.648	98.4894	9.91891	ND	71.5238	108.445	108.843	97.5609	96.9966	96.674	15.6882	ND	115.024	98.1543	105.922	93.7398	97.8398	102.136	8.26798
9,10,13-TriHOME	118.879	101.522	103.165	102.047	102.196	97.3999	104.202	7.16368	106.539	100.967	100.903	99.5309	98.4568	94.9481	100.224	3.79505	117.652	98.9897	107.626	102.462	99.6978	96.4608	103.815	7.48782	102.871	103.654	103.003	103.413	100.013	96.734	101.615	2.68744
PGF1α	77.5633	98.546	100.203	103.664	105.503	93.6294	96.518	10.5365	90.1728	98.1234	102.875	105.879	99.5204	97.0552	98.9376	5.44394	95.9961	111.286	111.509	103.73	102.938	97.4701	103.822	6.34819	120.196	101.149	108.73	106.827	101.756	96.9958	105.942	7.69459
PGE2	103.603	107.399	100.309	101.537	98.63	100.455	101.989	3.05492	112.079	109.743	97.409	101.19	98.6521	101.18	103.376	5.8651	108.454	103.536	98.4854	102.999	99.6493	100.5	102.271	3.51726	103.363	106.249	96.3728	102.702	100.099	101.165	101.659	3.28264
13,14-dihydro-PGF2α	81.5237	93.0652	97.8269	100.641	103.077	99.3427	95.9128	8.1333	81.6856	97.421	93.4804	101.626	103.281	102.855	96.7248	8.54756	117.857	102.689	99.5974	107.426	104.46	98.8617	105.148	6.63751	100.765	108.04	91.5375	105.856	104.798	101.838	102.139	5.71012
15keto-PGE2α	125.807	110.472	106.13	100.046	108.719	101.04	108.702	8.59025	91.1888	101.092	109.783	103.01	102.512	99.9884	101.262	5.9308	70.3304	93.3032	112.06	107.601	105.073	101.72	98.348	15.3578	109.519	95.3618	104.918	104.589	102.36	99.6036	102.725	4.73979
PGE1	103.931	98.2212	93.7641	103.657	104.223	100.984	100.797	4.11134	89.8036	89.6712	97.5054	97.4608	100.509	99.896	95.8076	5.07341	79.3513	93.4423	104.006	95.2007	101.772	103.835	96.2678	9.77457	99.5263	90.4787	106.615	108.786	99.7272	102.604	101.29	6.3786
PGD1	103.046	98.9551	101.266	90.299	94.8966	92.7778	96.8733	5.17433	65.8549	102.607	102.165	94.9378	90.232	93.4494	91.5411	14.7536	88.9574	113.086	91.4176	104.989	88.3174	90.135	96.1505	10.7746	87.4469	108.617	80.3418	95.9612	94.6791	91.3819	93.0714	10.1834
PGD2	ND	95.063	91.8658	86.1182	93.1784	89.4685	91.1388	3.80423	ND	82.8558	82.9162	84.2097	83.6938	84.9363	83.7223	1.05366	ND	73.1304	78.4868	80.7135	81.6111	79.4077	78.6699	4.22022	ND	76.3991	79.702	79.1931	76.3853	76.4475	77.6254	2.15555
RvD2	109.471	100.556	104.774	103.227	104.775	97.1632	103.328	4.05141	82.1201	108.425	102.454	105.785	99.2841	98.6953	99.4605	9.33063	112.392	103.915	108.095	103.04	103.446	98.3994	104.881	4.57531	120.488	108.368	112.479	106.782	105.205	101.752	109.179	6.02223
11β-13,14-dihydro-15-keto-PGF2α	ND	ND	92.3659	102.013	105.537	103.905	100.955	5.84862	ND	ND	105.688	105.177	104.973	105.518	105.339	0.30691	ND	ND	95.1929	106.192	105.64	101.785	102.203	4.95838	ND	ND	115.357	109.357	102.972	107.231	108.729	4.74093
13,14-dihydro-15-keto-PGE2	93.9438	87.7956	87.6254	86.4207	88.7262	89.8738	89.0643	2.98112	78.4161	77.096	76.4703	78.4658	81.4687	86.4571	79.729	4.66491	63.8137	70.7726	68.0302	75.2161	71.7646	79.5167	71.519	7.65314	61.6324	70.5138	58.8333	70.4399	68.3416	77.7228	67.914	10.0181
13,14-dihydro-15-keto-PGF2α	129.679	109.345	108.3	101.998	96.7748	100.99	107.848	10.8363	96.6662	115.973	101.922	101.806	97.0865	100.361	102.303	6.91233	91.7187	111.653	104.167	101.863	98.3054	97.9702	100.946	6.67223	116.166	111.03	94.3126	107.187	98.9562	103.481	105.189	7.58949
Lipoxin-A4	89.3809	95.4157	102.246	96.8217	102.299	99.6503	97.6356	5.03421	100.126	97.2087	102.094	102.025	98.4068	100.386	100.041	1.94692	105.362	98.0689	107.732	103.712	101.114	98.6409	102.438	3.7418	100.539	88.0712	99.4283	104.164	98.5407	102.178	98.8201	5.70233
RvD1	106.032	88.811	94.5228	100.317	102.248	100.169	98.6834	6.18665	115.769	101.075	103.958	106.58	100.522	100.256	104.693	5.68221	89.0951	102.071	107.001	104.582	101.106	98.999	100.476	6.20076	104.474	100.779	100.615	107.569	101.948	103.212	103.1	2.55772
6S-Lipoxin-A4	105.595	106.73	99.3333	99.8418	101.676	101.053	102.372	3.00247	117.555	99.8888	95.4694	105.037	101.071	100.233	103.209	7.42337	122.355	104.682	101.42	104.706	99.6046	98.7369	105.251	8.30647	120.335	103.598	101.031	105.353	100.691	99.9956	105.167	7.32165
13,14-dihydro-15-keto-PGD2	95.1638	106.34	100.147	103.064	104.716	100.122	101.592	3.93839	108.481	103.979	103.79	104.15	101.836	99.4407	103.613	2.88638	104.713	102.997	101.421	102.116	101.55	99.3168	102.019	1.75919	100.737	100.41	98.4533	103.267	100.344	100	100.535	1.55231
PGA2	131.183	98.1735	101.237	100.502	103.045	98.1655	105.384	12.1239	121.325	94.834	96.298	100.78	98.3077	94.9556	101.083	10.0598	103.203	99.4161	97.8965	103.115	99.023	97.8569	100.085	2.45706	114.541	96.2546	98.0943	103.916	98.9335	97.3564	101.516	6.80726
13,14-dihydro-15-keto-PGD1	102.702	97.5643	102.642	100.054	102.15	98.5526	100.611	2.20894	111.144	97.4624	98.5045	103.641	100.621	97.3671	101.457	5.22855	119.734	101.132	101.622	102.842	102.152	98.4327	104.319	7.38278	118.623	102.394	100.463	108.915	101.569	98.0737	105.006	7.22803
11-trans-LTD4	ND	70.5526	78.0357	95.4987	88.1987	89.5458	84.3663	11.7987	ND	59.7238	76.4471	81.0776	84.6238	86.0258	77.5796	13.7221	ND	71.6626	68.02	80.9892	81.3644	79.0967	76.2266	7.91203	ND	86.7393	66.4703	75.9873	74.8288	73.2356	75.4522	9.68638
9,10-DiHODE	112.602	102.437	103.42	100.727	101.381	97.4893	103.009	4.96613	97.5425	104.192	100.718	103.218	99.3283	95.2653	100.044	3.38479	108.413	105.919	99.5829	106.572	100.333	93.3777	102.366	5.5182	108.08	102.053	101.613	106.982	102.098	93.9042	102.455	4.90438
12,13-DiHODE	ND	ND	80.8568	94.0627	94.7538	99.7941	92.3669	8.75577	ND	ND	117.138	91.6281	104.962	102.089	103.954	10.0927	ND	ND	94.3219	125.538	100.832	94.2185	103.728	14.3313	ND	ND	64.5791	112.029	101.477	98.6632	94.1872	21.829
8,15-DiHETE	ND	117.374	104.041	88.6605	92.2451	96.5949	99.7831	11.4076	ND	119.099	114.873	99.105	96.0836	99.2715	105.686	9.93477	ND	95.3306	104.468	102.596	99.0561	95.6411	99.4184	4.1076	ND	89.5476	101.922	104.564	100.682	98.153	98.9738	5.81275
10,17-DiHDoHE (PD1)	85.7614	84.7938	100.85	98.0822	101.86	100.423	95.2952	8.252	103.653	100.401	101.263	97.1412	103.438	101.212	101.185	2.34457	140.159	94.6041	106.284	104.185	104.64	98.8712	108.124	15.0597	110.588	102.217	104.768	109.784	106.654	101.409	105.903	3.59936
17,18-DiHETE	131.277	97.6105	103.992	101.689	102.899	99.4111	106.146	11.8033	127.537	94.3367	101.246	102.784	99.2806	100.494	104.28	11.2695	119.879	94.178	102.111	105.005	100.565	99.9496	103.615	8.41919	117.62	89.2591	98.8644	103.011	98.733	101.755	101.541	9.09725
5,15-DiHETE	129.545	103.949	101.701	105.282	103.476	100.24	107.365	10.2532	132.252	104.648	102.5	103.118	103.826	102.365	108.118	10.9639	94.6586	93.1495	103.151	104.495	102.404	100.213	99.6785	4.72271	99.7733	109.334	111.918	108.576	101.075	102.568	105.541	4.76244
6-trans-LTB4	112.233	95.7138	102.587	104.231	100.3	101.061	102.688	5.34251	98.6467	99.4267	99.3074	104.043	99.4895	100.133	100.174	1.9501	95.6311	104.407	104.081	104.542	101.239	99.1145	101.502	3.54043	129.082	107.89	102.126	108.262	101.027	99.6089	107.999	10.1269
Maresin 1	ND	128.484	93.499	97.9174	102.192	103.162	105.051	12.993	ND	131.802	96.3483	101.719	99.1614	102.097	106.226	13.6337	ND	92.4921	88.0703	103.481	105.351	97.6318	97.4052	7.46306	ND	158.331	74.0713	116.339	99.7892	101.098	109.926	28.2243
15-deoxy-δ12,14-PGD2	112.273	104.769	105.603	100.67	104.825	101.295	104.906	3.94813	108.146	112.246	104.006	105.615	104.165	102.962	106.19	3.26537	99.0429	103.783	103.687	105.907	103.492	100.901	102.802	2.36707	123.896	109.51	107.342	111.301	103.251	103.149	109.741	6.98964
LTB4	102.303	85.5058	101.771	101.934	103.544	103.887	99.8243	7.07999	91.5518	94.9758	105.983	103.897	99.3146	99.2482	99.1616	5.41961	77.1688	85.6856	110.469	103.535	101.773	103.451	97.0136	13.1182	115.377	93.2844	110.418	105.856	101.437	98.5152	104.148	7.74621
14,15-DiHETE	103.888	98.3519	97.2478	99.7466	106.472	99.8755	100.93	3.49385	105.771	93.6083	100.366	106.464	100.602	99.7157	101.088	4.62749	99.9095	93.5673	100.127	106.647	103.148	101.556	100.826	4.29648	116.728	97.3705	101.166	107.47	101.706	101.032	104.245	6.64236
11,12-DiHETE	92.1198	96.5155	101.357	98.2536	102.798	100.188	98.5388	3.9091	101.953	98.7487	104.883	101.839	103.442	100.668	101.922	2.09178	108.38	102.856	105.521	102.764	100.814	102.678	103.836	2.58669	124.34	94.4192	105.829	108.545	102.861	100.273	106.045	9.6133
12,13-DiHOME	110.017	108.559	100.893	100.276	103.199	100.537	103.913	4.15258	91.8895	109.274	103.143	104.465	101.672	99.8703	101.719	5.67624	104.425	104.383	103.459	106.643	103.883	100.22	103.835	2.00827	106.75	101.314	106.607	107.425	102.734	99.6898	104.087	3.14082
9,10-DiHOME	109.532	102.675	101.425	103.242	103.689	100.985	103.591	2.98319	106.271	100.609	103.483	107.469	102.919	101.733	103.748	2.54578	106.312	101.133	104.092	107.606	103.97	102.111	104.204	2.34666	106.223	102.213	104.845	110.086	104.27	103.072	105.118	2.66756
12-HHTrE	ND	83.5588	101.623	103.948	102.732	103.173	99.007	8.76367	ND	102.601	108.832	110.36	101.5	101.047	104.868	4.18281	ND	97.7219	112.051	109.533	100.486	102.385	104.435	5.84124	ND	106.941	109.505	113.688	105.002	98.7156	106.77	5.2014
14,15-DiHETrE	99.4749	97.877	104.348	101.963	102.995	100.138	101.133	2.37441	103.418	99.3949	106.005	103.306	101.189	100.861	102.362	2.2998	108.422	98.4386	107.952	107.287	102.233	99.6043	103.99	4.28668	103.919	103.146	106.142	107.675	104.221	100.763	104.311	2.29987
19,20-DiHDPA	110.357	109.135	96.3433	103.239	104.374	101.373	104.137	4.95086	104.892	106.06	98.3343	104.081	101.917	102.82	103.017	2.64363	124.41	108.159	96.0042	109.632	102.55	100.289	106.841	9.33141	115.587	107.892	97.7988	106.785	106.049	99.6143	105.621	6.03694
11,12-DiHETrE	111.276	97.4251	102.921	103.195	102.985	104.69	103.749	4.29144	105.102	98.351	103.583	106.924	102.688	103.42	103.345	2.78207	99.8443	101.403	104.623	108.719	104.896	102.634	103.686	3.01134	113.109	102.755	104.749	110.577	107.301	104.216	107.118	3.75671
9-HOTrE	108.054	104.349	106.028	104.998	102.431	100.837	104.449	2.45649	108.52	111.274	105.312	107.123	102.182	99.9565	105.728	3.93531	105.829	106.977	104.322	108.744	102.63	99.3623	104.644	3.19	115.402	105.938	108.262	109.736	103.669	101.053	107.343	4.68683
8,9-DiHETrE	96.8744	99.2522	102.426	104.674	102.323	100.916	101.078	2.7033	83.4263	99.0324	101.661	107.09	101.165	102.815	99.1983	8.24014	89.0969	98.2096	102.035	105.057	101.903	100.878	99.5299	5.59162	97.6678	100.943	104.285	106.962	102.035	102.638	102.422	3.05869
13-HOTrE	122.12	128.965	105.984	106.262	104.841	100.44	111.435	10.1711	130.659	115.473	107.757	104.78	103.756	99.3556	110.297	10.2637	121.722	113.244	103.75	108.467	103.543	101.606	108.722	7.02532	125.672	116.63	105.433	110.678	106.487	101.713	111.102	7.89422
18-HEPE	ND	110.502	125.459	98.7347	106.36	104.88	109.187	9.18501	ND	109.719	128.031	99.3807	104.834	101.382	108.669	10.5933	ND	113.645	112.374	98.6854	108.006	102.933	107.129	5.89709	ND	109.235	121.302	101.412	106.79	104.888	108.726	6.9804
20-HETE	ND	100.904	97.6045	101.847	100.102	102.658	100.623	1.931	ND	92.2152	111.582	104.348	94.0111	102.041	100.84	7.84251	ND	93.2918	109.508	108.732	100.098	101.78	102.682	6.5123	ND	124.516	102.536	105.919	99.0785	101.885	106.787	9.55664
15-HEPE	ND	104.145	101.002	104.436	104.198	101.163	102.989	1.69381	ND	104.119	85.166	105.351	102.179	100.673	99.4978	8.25111	ND	101.049	99.5169	101.903	99.2258	101.844	100.708	1.26098	ND	126.476	100.044	111.665	100.674	97.8067	107.333	11.1552
5,6-DiHETE	110.914	98.7085	104.49	100.821	105.309	100.477	103.453	4.29	95.0637	101.768	102.296	105.088	103.033	98.8276	101.013	3.51615	106.106	101.23	107.769	105.386	106.839	97.405	104.122	3.8345	123.576	103.842	109.432	108.281	106.182	101.381	108.782	7.18523
11-HEPE	106.49	105.013	106.342	99.3961	102.46	102.075	103.629	2.70054	121.71	110.482	113.141	106.022	103.264	102.419	109.506	6.64096	86.2424	117.366	102.055	105.384	104.423	104.878	103.391	9.65656	100.892	117.456	107.217	109.077	103.341	104.322	107.051	5.47151
5,6-DiHETrE	115.466	100.235	107.423	106.583	102.018	102.109	105.639	5.27781	108.764	100.928	106.17	108.526	103.529	100.899	104.803	3.39497	106.068	88.6775	99.623	107.734	101.72	101.532	100.892	6.65628	107.308	92.9674	102.329	110.787	105.193	103.109	103.615	5.8363
8-HEPE	ND	103.246	111.891	103.422	102.483	102.258	104.66	3.89099	ND	93.846	105.612	116.22	99.8793	105.817	104.275	7.95062	ND	107.542	115.203	102.994	105.384	105.093	107.243	4.41279	ND	111.834	115.504	117.006	107.252	103.468	111.013	5.09242
12-HEPE	ND	110.548	101.808	103.467	101.592	102.637	104.011	3.58525	ND	114.386	94.5347	109.141	103.034	101.19	104.457	7.28566	ND	99.9141	107.351	114.222	104.874	104.35	106.142	4.94856	ND	134.037	99.37	107.327	104.333	103.813	109.776	12.6228
5-HEPE	94.7586	111.953	104.185	105.666	109.269	105.365	105.199	5.58265	113.611	107.072	112.017	108.479	105.46	106.736	108.896	2.95987	136.082	103.035	101.585	109.853	108.919	106.828	111.051	11.4205	127.664	112.658	110.988	112.392	110.926	106.87	113.583	6.34153
13-HODE	132.259	115.331	106.728	102.665	107.953	108.656	112.265	9.45693	120.177	121.153	110.772	110.007	109.519	107.052	113.113	5.29429	121.585	110.455	113.274	112.312	108.77	106.901	112.216	4.58095	124.041	99.8235	111.368	116.943	114.602	107.976	112.459	7.33024
9-HODE	102.507	117.008	102.517	107.385	108.252	104.206	106.979	5.11941	112.72	109.095	111.335	111.777	110.127	105.517	110.095	2.34109	99.8753	104.023	111.896	111.149	109.913	104.473	106.888	4.49866	81.9026	112.164	109.389	115.706	115.842	104.734	106.623	12.0145
16-HDoHE	117.568	93.4418	103.388	103.735	106.928	99.1914	104.042	7.78102	126.704	98.8178	104.222	101.203	101.401	100.923	105.545	9.95593	112.552	97.5521	111.85	110.449	103.282	100.33	106.002	6.08242	112.834	97.2921	117.701	114.562	107.358	103.76	108.918	6.97443
15-HETE	ND	105.684	90.6751	105.304	107.411	102.076	102.23	6.59402	ND	72.665	109.511	109.093	102.564	105.774	99.9211	15.5058	ND	108.125	124.871	104.059	106.763	107.409	110.245	7.54642	ND	91.1927	104.706	117.275	108.122	107.394	105.738	8.89896
13-HpODE	ND	ND	ND	92.7721	97.8851	98.2983	96.3185	3.19585	ND	ND	ND	89.7084	91.1498	94.0118	91.6233	2.39065	ND	ND	ND	82.5509	82.6124	90.5265	85.2299	5.38197	ND	ND	ND	74.1701	78.6185	90.7015	81.1634	10.5398
13-KODE	110.685	92.5168	100.441	102.273	109.024	103.894	103.139	6.32819	69.3797	121.23	94.5318	107.338	105.253	104.111	100.307	17.3592	107.098	106.451	112.134	108.644	108.89	102.736	107.659	2.89359	74.4171	101.507	111.641	111.053	110.214	102.506	101.89	13.9049
17-HDoHE	ND	130.703	95.0449	114.969	104.516	98.738	108.794	13.2132	ND	102.957	109.588	104.824	102.264	100.35	103.997	3.37678	ND	79.4882	96.4867	104.782	102.296	100.638	96.7381	10.4454	ND	91.4879	127.584	124.122	107.513	103.027	110.747	13.5695
13-HDoHE	71.168	122.326	102.713	108.97	103.807	106.723	102.618	16.5155	87.4387	120.074	101.583	105.7	107.674	111.526	105.666	10.3228	106.994	106.83	104.09	111.681	108.635	110.312	108.09	2.51385	95.7126	115.768	115.374	120.1	108.521	112.193	111.278	7.68322
15-HpETE	ND	ND	ND	78.5565	93.6553	92.9721	88.3946	9.64645	ND	ND	ND	62.6259	75.2419	82.9628	73.6102	13.9467	ND	ND	ND	47.2619	71.0697	75.4281	64.5865	23.474	ND	ND	ND	34.5707	61.5889	71.733	55.9642	34.3238
11-HETE	115.797	110.516	102.452	106.889	106.536	106.645	108.139	4.19716	108.886	121.913	108.507	114.061	105.461	108.165	111.166	5.36287	105.231	122.863	114.392	111.054	110.051	109.462	112.175	5.35605	117.021	119.199	115.566	117.225	113.271	111.572	115.642	2.42286
15-KETE	112.961	92.9253	104.349	103.848	103.516	99.682	102.88	6.36573	103.198	98.2809	102.542	108.146	103.579	100.969	102.786	3.17308	136.763	106.041	108.921	111.224	103.449	102.415	111.469	11.5034	139.831	105.572	115.118	108.898	106.423	106.094	113.656	11.704
14-HDoHE	ND	88.9975	120.463	113.206	94.6919	96.5825	102.788	13.0086	ND	139.992	106.406	110.753	102.991	101.503	112.329	14.1267	ND	130.182	90.4368	112.682	101.288	102.449	107.408	13.9387	ND	116.697	110.659	124.182	107.704	109.572	113.763	5.91426
17-oxo-DPA	ND	87.6828	105.456	113.605	99.2646	102.194	101.64	9.31384	ND	109.697	96.5763	111.755	104.875	103.309	105.243	5.64626	ND	124.643	93.7536	112.7	99.4622	104.318	106.975	11.2877	ND	108.116	109.683	122.694	107.247	108.23	111.194	5.83474
9-KODE	ND	ND	ND	114.79	95.4083	99.8624	103.354	9.82232	ND	ND	ND	88.9014	97.691	104.378	96.9901	8.00293	ND	ND	ND	108.448	117.769	101.215	109.144	7.60354	ND	ND	ND	100.673	120.076	104.118	108.289	9.55984
10-HDoHE	ND	118.961	111.09	105.447	102.998	105.759	108.851	5.85769	ND	134.614	111.726	110.629	105.715	107.162	113.969	10.3527	ND	120.036	109.334	117.671	107.688	105.464	112.038	5.73523	ND	130.828	120.288	113.957	110.592	106.642	116.461	8.12532
12-HETE	ND	105.284	94.7774	102.744	103.619	98.7344	101.032	4.2023	ND	95.2775	117.906	105.502	108.541	104.006	106.247	7.69132	ND	114.312	111.708	113.865	105.065	101.815	109.353	5.12633	ND	114.429	113.474	113.653	111.384	103.526	111.293	4.03052
11-HDoHE	ND	128.599	76.8566	108.707	116.497	104.897	107.111	17.9134	ND	140.194	91.2774	108.811	111.917	102.212	110.882	16.4083	ND	121.649	109.29	105.849	113.61	104.909	111.061	6.15224	ND	138.567	120.234	111.515	112.406	104.73	117.491	11.066
8-HETE	ND	101.169	105.859	112.671	104.705	101.428	105.166	4.43368	ND	110.448	112.35	116.481	106.682	101.256	109.443	5.28154	ND	135.785	98.7854	114.819	107.343	103.3	112.006	12.9818	ND	112.946	106.346	120.028	110.455	98.2938	109.614	7.34232
7-HDoHE	ND	83.1565	103.422	114.444	106.313	106.074	102.682	11.3659	ND	106.143	113.51	116.389	104.805	110.443	110.258	4.41694	ND	114.179	125.016	117.54	109.383	108.112	114.846	5.94296	ND	99.4589	123.298	110.449	109.678	112.01	110.979	7.63929
15-HETrE	ND	111.476	103.929	112.102	110.33	104.255	108.419	3.69126	ND	110.559	107.385	110.653	111.551	103.5	108.73	3.05607	ND	141.154	114.585	117.62	112.084	109.173	118.923	10.773	ND	104.614	110.023	119.843	115.028	107.543	111.41	5.44637
9-HETE	ND	88.8744	115.237	91.1334	103.087	106.249	100.916	10.8431	ND	144.191	116.724	107.288	106.776	104.746	115.945	14.1909	ND	83.9664	143.894	102.794	105.682	109.592	109.186	19.9295	ND	111.353	126.378	106.708	111.555	111.332	113.465	6.6107
8-HDoHE	ND	98.5426	131.185	105.239	109.298	108.209	110.495	11.1322	ND	133.051	119.46	110.032	108.874	107.86	115.856	9.20858	ND	125.592	134.428	113.731	110.588	110.939	119.055	8.85909	ND	117.78	124.305	115.17	123.698	117.544	119.699	3.39449
12-KETE	ND	103.32	94.1909	100.871	94.9246	89.5694	96.575	5.7051	ND	77.8501	81.2312	99.0127	92.2264	83.9632	86.8567	9.93309	ND	70.0935	71.0309	91.0288	83.2288	76.0427	78.2849	11.2743	ND	46.754	53.4038	82.1391	77.2313	72.0185	66.3093	23.2586
5-HETE	ND	123.205	104.847	105.682	111.088	106.53	110.27	6.91302	ND	134.048	118.477	117.173	111.433	107.38	117.702	8.64255	ND	148.597	107.811	114.313	111.679	108.896	118.259	14.4998	ND	122.101	115.722	117.234	111.173	110.678	115.382	4.07765
19,20-EpDPE	ND	90.7051	114.104	94.4908	105.742	102.101	101.429	9.12769	ND	89.9785	90.6868	110.64	111.037	102.675	101.003	10.1971	ND	108.312	96.7954	98.9631	115.452	100.484	104.001	7.43834	ND	105.864	122.884	113.068	112.181	104.153	111.63	6.61604
12,13-EpOME	ND	108.879	99.2998	96.3095	109.963	98.9792	102.686	6.10453	ND	111.022	114.152	99.949	105.972	100.694	106.358	5.86814	ND	109.926	111.163	107.334	110.661	102.54	108.325	3.28079	ND	110.312	115.706	117.476	111.677	98.6376	110.762	6.65835
4-HDoHE	ND	128.889	106.368	106.255	103.824	101.181	109.303	10.2033	ND	132.936	106.897	112.43	108.019	103.848	112.826	10.3307	ND	125.353	101.202	115.258	105.325	103.759	110.179	9.09209	ND	121.289	109.666	123.282	107.982	104.851	113.414	7.32776
14,15-EpETrE	ND	81.788	101.844	94.4607	104.299	101.212	96.7208	9.41857	ND	107.914	90.4195	110.28	108.227	101.865	103.741	7.79063	ND	113.145	105.958	107.723	111.742	99.8878	107.691	4.87067	ND	94.6333	108.6	112.439	113.527	95.9715	105.034	8.64743
9,10-EpOME	ND	86.6136	99.1649	103.778	105.326	102.918	99.5601	7.61768	ND	107.717	107.404	110.72	105.686	105.507	107.407	1.95545	ND	95.9667	104.707	108.489	107.175	105.714	104.41	4.7253	ND	115.625	103.515	117.558	113.163	106.041	111.181	5.49931
16,17-EpDPE	ND	84.303	139.862	113.484	106.445	103.131	109.445	18.4022	ND	120.353	128.873	120.891	111.299	105.808	117.445	7.66449	ND	137.123	98.1962	122.459	108.986	107.943	114.942	13.1468	ND	99.4354	153.852	130.354	111.221	103.576	119.688	18.787
5-KETE	ND	105.384	106.315	109.741	105.621	102.032	105.818	2.59649	ND	126.147	118.087	118.386	107.777	102.978	114.675	8.05666	ND	119.039	121.525	120.233	107.445	101.437	113.936	7.87019	ND	133.96	120.99	122.606	115.295	105.115	119.593	8.82474
11,12-EpETrE	ND	100.278	105.784	106.122	105.106	101.602	103.779	2.56172	ND	111.039	114.458	113.314	104.401	100.672	108.777	5.49311	ND	103.538	113.864	113.307	104.621	101.511	107.368	5.39046	ND	108.791	117.839	119.352	108.878	100.022	110.977	7.07268
8,9-EpETrE	ND	103.565	121.967	106.312	104.567	102.525	107.787	7.46731	ND	79.5187	115.061	111.522	115.522	108.896	106.104	14.2377	ND	90.8469	119.329	115	109.319	104.357	107.77	10.2313	ND	94.4905	147.061	118.234	113.528	109.179	116.498	16.5325
5,6-EpETrE	ND	ND	ND	11.7267	5.54956	11.465	9.58042	36.4627	ND	ND	ND	ND	ND	3.2108	3.2108	ND	ND	ND	ND	ND	ND	ND	ND	ND	ND	ND	ND	ND	ND	ND	ND	ND
1 Relative standard deviation (%); Not detected (ND)

## Sheet: Table S3
Table S3. Linearity of the method of analysis 1
Sample	ng/ml2	pg on column	(ng/g) Brain3	(ng/g) Liver4	a	b	R²	RSD
20-hydroxy-PGE2	1-62	10-620	8-500	16-1000	1.11769	-2.3484	0.997209	2.19018
6-keto-PGF1α	0.25-62	2.5-620	2-500	4-1000	1.0009	-0.00890035	0.999762	0.988192
RvE1	1-62	10-620	8-500	16-1000	1.00195	-0.00335016	0.998526	1.01255
TXB3	0.5-62	5-620	4-500	8-1000	1.00079	-0.00833276	0.999613	2.45557
PGF3α	1-62	10-620	8-500	16-1000	0.998583	0.0225859	0.99935	2.45782
TXB1	0.25-62	2.5-620	2-500	4-1000	1.00228	-0.0226586	0.999476	2.11111
8-iso-PGF2α	0.5-62	5-620	4-500	8-1000	1.00414	-0.0383427	0.999067	4.82798
PGE3	0.25-62	2.5-620	2-500	4-1000	1.00414	-0.0250147	0.999136	6.36161
TXB2	0.1-62	1-620	1-1000	2-1000	1.00213	-0.020534	0.999468	2.12241
PGD3	0.5-62	5-620	4-500	8-1000	1.01339	-0.0889248	0.995411	16.0231
5-iPF2α-VI	1-62	10-620	8-500	16-1000	1.00245	-0.0229357	0.99941	4.74738
9,12,13-TriHOME	0.1-62	1-620	1-1000	2-1000	1.00188	-0.0289369	0.999803	1.23144
	31-1000	310-10,000	250-8000	500-16,000	1.00158	1.40619	0.997906	6.70606
PGF2α	1-62	10-620	8-500	16-1000	1.00576	-0.0634621	0.997607	7.13353
9,10,13-TriHOME	0.1-62	1-620	1-1000	2-1000	1.02312	-0.342417	0.995268	3.39022
	31-1000	310-10,000	250-8000	500-16,000	0.967006	9.60431	0.987976	13.9819
PGF1α	0.5-62	5-620	4-500	8-1000	1.00869	-0.0828981	0.999164	3.63934
PGE2	0.5-62	5-620	4-500	8-1000	1.00271	-0.0212238	0.999844	2.73291
	4-250	40-2500	31-2000	62-4000	1.0062	-0.324337	0.998627	2.74365
13,14-dihydro-PGF2α	0.5-62	5-620	4-500	8-1000	1.00579	-0.0537955	0.999199	4.15782
15keto-PGE2α	0.5-62	5-620	4-500	8-1000	1.00337	-0.0349066	0.999448	3.06689
PGE1	0.5-62	5-620	4-500	8-1000	1.00361	-0.0354217	0.998739	4.37271
PGD1	1-62	10-620	8-500	16-1000	1.03302	-0.241232	0.993392	16.6053
PGD2	1-62	10-620	8-500	16-1000	1.01604	-0.126783	0.99886	16.9167
	16-500	16,000-5000	125-4000	250-8000	1.03946	-2.56637	0.996736	17.958
RvD2	1-62	10-620	8-500	16-1000	1.00589	-0.0584973	0.99948	1.58707
11β-13,14-dihydro-15-keto-PGF2α	4-62	40-620	31-500	62-1000	1.0006	-0.00272895	0.999082	4.95862
13,14-dihydro-15-keto-PGE2	0.5-62	5-620	4-500	8-1000	1.02007	-0.104595	0.99929	19.5434
13,14-dihydro-15-keto-PGF2α	0.5-62	5-620	4-500	8-1000	1.00218	-0.0231623	0.999676	1.33811
Lipoxin-A4	0.5-62	5-620	4-500	8-1000	1.00357	-0.0286209	0.999054	3.2552
	8-500	80-5000	62-4000	125-8000	1.01083	-0.960895	0.99918	2.10109
RvD1	0.5-62	5-620	4-500	8-1000	1.00196	-0.0190467	0.999674	1.50119
6S-Lipoxin-A4	0.5-62	5-620	4-500	8-1000	1.00125	-0.0113416	0.999407	2.23666
13,14-dihydro-15-keto-PGD2	0.5-62	5-620	4-500	8-1000	1.00472	-0.0403151	0.999407	2.96967
PGA2	0.25-62	2.5-620	2-500	4-1000	1.00463	-0.0387414	0.999258	4.41303
	2-250	20-2500	16-2000	31-4000	1.01572	-0.600578	0.996327	3.11842
13,14-dihydro-15-keto-PGD1	0.1-62	1-620	1-1000	2-1000	1.00386	-0.0303416	0.999539	2.57193
	8-500	80-5000	62-4000	125-8000	1.00697	-0.499492	0.998895	2.04171
11-trans-LTD4	1-62	10-620	8-500	16-1000	0.78589	3.86423	0.982848	4.1223
	8-500	80-5000	62-4000	125-8000	0.629988	13.1466	0.990385	4.7612
9,10-DiHODE	0.1-62	1-620	1-1000	2-1000	1.0038	-0.0312064	0.999534	1.94809
	4-500	40-5000	31-4000	62-8000	1.00985	-0.702526	0.998595	3.99689
12,13-DiHODE	8-62	80-620	62-500	125-1000	1.04427	-0.945098	0.987244	17.3323
8,15-DiHETE	8-500	80-5000	62-4000	125-8000	1.00342	-0.385562	0.99949	2.24561
10,17-DiHDoHE (PD1)	0.1-62	1-620	1-1000	2-1000	1.00266	-0.0179125	0.999674	1.58735
17,18-DiHETE	0.25-62	2.5-620	2-500	4-1000	1.00495	-0.04625	0.999451	2.35343
5,15-DiHETE	0.25-250	2.5-2500	2-2000	4-4000	1.02653	-0.758013	0.996254	6.32411
6-trans-LTB4	0.25-62	2.5-620	2-500	4-1000	1.00622	-0.0548778	0.999471	2.55554
Maresin 1	1-62	10-620	8-500	16-1000	1.02876	-0.271003	0.995934	13.0161
15-deoxy-δ12,14-PGD2	0.5-62	5-620	4-500	8-1000	1.00945	-0.0683829	0.999364	4.9556
LTB4	0.5-62	5-620	4-500	8-1000	1.00914	-0.0801872	0.999341	5.70013
14,15-DiHETE	0.25-62	2.5-620	2-500	4-1000	1.00097	-0.00667651	0.999496	2.42991
11,12-DiHETE	0.1-62	1-620	1-1000	2-1000	1.00111	-0.00715996	0.999756	1.71344
12,13-DiHOME	0.25-62	2.5-620	2-500	4-1000	1.00285	-0.042088	0.99954	2.12556
	,		125-4000	250-8000	1.00129	-0.160629	0.999808	1.3927
9,10-DiHOME	0.25-62	2.5-620	2-500	4-1000	1.00065	-0.0101532	0.99989	3.64746
	4-500	40-5000	31-4000	62-8000	1.00887	-0.651032	0.998874	2.76711
12-HHTrE	1-62	10-620	8-500	16-1000	1.00581	-0.0662708	0.998261	5.228
14,15-DiHETrE	0.5-62	5-620	4-500	8-1000	1.01533	-0.282984	0.996665	3.53574
	4-500	40-5000	31-4000	62-8000	1.03114	-2.10939	0.996695	2.89564
19,20-DiHDPA	0.5-62	5-620	4-500	8-1000	1.00381	-0.0348379	0.999411	4.86646
11,12-DiHETrE	0.5-125	5-1250	4-1000	8-2000	1.0102	-0.182716	0.996814	4.18074
9-HOTrE	0.1-62	1-620	1-1000	2-1000	1.01285	-0.0858147	0.999144	5.4573
8,9-DiHETrE	2-125	20-1250	16-1000	31-2000	1.02089	-0.462144	0.995561	4.2289
	8-500	80-5000	62-4000	125-8000	1.02265	-1.83988	0.997709	5.14746
13-HOTrE	0.5-62	5-620	4-500	8-1000	1.01627	-0.123023	0.998905	8.37806
	8-500	80-5000	62-4000	125-8000	1.00324	-0.705302	0.997745	5.89934
18-HEPE	1-62	10-620	8-500	16-1000	1.00582	-0.0655332	0.998028	5.35439
20-HETE	1-62	10-620	8-500	16-1000	1.00039	0.00569571	0.997937	5.69922
15-HEPE	1-62	10-620	8-500	16-1000	1.00192	-0.0449606	0.998596	4.23683
5,6-DiHETE	0.25-62	2.5-620	2-500	4-1000	1.01553	-0.0888248	0.999062	8.70654
11-HEPE	0.5-62	5-620	4-500	8-1000	1.0054	-0.0406995	0.999483	6.92113
5,6-DiHETrE	8-500	80-5000	62-4000	125-8000	1.0356	-2.62568	0.99616	6.76601
8-HEPE	1-62	10-620	8-500	16-1000	1.00747	-0.157533	0.998858	7.57678
12-HEPE	1-62	10-620	8-500	16-1000	1.00306	-0.130356	0.998401	3.20659
5-HEPE	0.5-62	5-620	4-500	8-1000	1.00357	-0.256603	0.998834	6.81904
13-HODE	0.5-125	5-1250	4-1000	8-2000	1.03353	-0.477913	0.995713	12.1572
	31-1000	310-10,000	250-8000	500-16,000	0.938947	5.81085	0.998926	6.35122
	625-10,000	6250-100,000	5000-80,000	10,000-160,000	1.00568	-2.85345	0.999935	2.31469
9-HODE	0.5-125	5-1250	4-1000	8-2000	1.01669	-0.323046	0.996464	9.17361
	16-1000	160-10,000	125-8000	250-16,000	0.974977	3.0518	0.999714	8.18293
16-HDoHE	4-250	40-250	31-2000	62-4000	1.02647	-1.05704	0.99697	10.5635
15-HETE	16-1000	160-10,000	125-8000	250-16,000	0.960248	1.34564	0.997444	8.6612
13-HpODE	8-125	80-1250	62-1000	125-2000	1.01441	-0.754014	0.994041	5.71804
13-KODE	1-62	10-620	8-500	16-1000	1.00215	0.0232909	0.999113	5.80211
	31-1000	310-10,000	250-8000	500-16,000	0.926801	15.8629	0.996905	4.77942
17-HDoHE	1-62	10-620	8-500	16-1000	1.00568	-0.0250098	0.998046	6.14775
13-HDoHE	1-62	10-620	8-500	16-1000	1.01811	-0.667841	0.992375	9.84946
15-HpETE	16-500	160-5000	125-4000	250-8000	0.95354	-0.977255	0.996923	12.821
11-HETE	16-250	160-2500	125-2000	250-4000	0.897938	3.71715	0.998201	9.40315
15-KETE	16-500	160-5000	125-4000	250-8000	1.03253	-3.04747	0.997035	3.68699
14-HDoHE	1-62	10-620	8-500	16-1000	0.948239	0.3985	0.997705	13.6597
17-oxo-DPA	8-250	80-2500	62-2000	125-4000	1.01439	-0.876416	0.997706	5.29261
9-KODE	16-500	160-5000	125-4000	250-8000	1.01803	-1.24322	0.997105	15.0442
	62-1000	620-10,000	500-8000	1000-16,000	0.932783	17.6018	0.996027	4.55361
	2500-20,000	25,000-200,000	20,000-160,000	40,000-320,000	1.02162	-35.1344	0.999445	2.43654
10-HDoHE	4-250	40-2500	31-2000	62-4000	1.04145	-1.39623	0.9942	14.8019
12-HETE	16-500	160-5000	125-4000	250-8000	1.01306	-1.30972	0.998093	5.18527
11-HDoHE	4-500	40-5000	31-4000	62-8000	0.986014	-0.0629566	0.994981	11.1226
8-HETE	1-125	10-1250	8-1000	16-2000	1.04515	-0.765923	0.992422	9.64405
7-HDoHE	1-62	10-620	8-500	16-1000	0.948343	0.103374	0.997126	14.9491
15-HETrE	1-62	10-620	8-500	16-1000	1.02113	-0.193722	0.998403	12.9034
	16-500	160-5000	125-4000	250-8000	1.01229	-1.19945	0.999047	6.2045
9-HETE	1-62	10-620	8-500	16-1000	0.903125	1.15609	0.992344	3.8718
8-HDoHE	8-125	80-1250	62-1000	125-2000	1.01773	-0.807389	0.996403	10.5391
12-KETE	1-62	10-620	8-500	16-1000	1.00207	0.00823081	0.996501	10.6321
5-HETE	4-500	40-5000	31-4000	62-8000	1.00988	-2.45109	0.997706	13.2465
19,20-EpDPE	2-125	20-1250	16-1000	31-2000	1.01878	-0.38345	0.99592	10.5536
12,13-EpOME	1-62	10-620	8-500	16-1000	1.00831	-0.139763	0.997412	7.29252
	8-500	80-5000	62-4000	125-8000	1.00905	-0.834846	0.998144	1.43542
4-HDoHE	2-125	20-1250	16-1000	31-2000	1.00648	-0.149261	0.99914	6.8655
14,15-EpETrE	1-62	10-620	8-500	16-1000	1.00528	-0.0542664	0.997824	8.81289
9,10-EpOME	1-62	10-620	8-500	16-1000	1.01373	-0.114653	0.99896	13.2041
16,17-EpDPE	2-125	20-1250	16-1000	31-2000	1.00948	-0.186652	0.998284	9.48226
5-KETE	8-500	80-5000	62-4000	125-8000	1.03622	-3.03508	0.996835	10.584
11,12-EpETrE	0.5-31	5-310	4-250	8-500	0.978024	-0.0697279	0.999104	6.3692
8,9-EpETrE	8-500	80-5000	62-4000	125-8000	0.999057	-1.28573	0.998608	7.96971
1Data are expressed as mean of 3 determinations were "a" is the slope of the calibration curve, "b" is the ordonate at the origin, "R²" is the coefficient of correlation and "RSD" is the relative standard deviation of the slope of the calibration curve
2Range of concentration of oxylipins solubilized in ethanol (ng/ml)
3Equivalent concentration in brain (ng/g)
4Equivalent concentration in liver (ng/g)

## Sheet: Table S4
Table S4. Recovery of oxylipins measured after solubilization in saline phosphate buffer.
Concentration (ng/ml)1	0.2	1	5	25	Mean2	RSD2	Mean3	RSD3
20-hydroxy-PGE2	96.7878	96.6977	102.654	91.856	96.9989	4.55504	97.0692	5.57188
6-keto-PGF1α	84.3534	94.8121	99.4458	88.5125	91.7809	7.27607	94.2568	5.82215
RvE1	93.8763	90.3598	91.5203	81.2215	89.2445	6.21342	87.7005	6.43206
TXB3	90.8232	100.128	108.491	87.5963	96.7596	9.77135	98.7384	10.6507
PGF3α	98.1051	94.8563	102.69	94.109	97.4401	4.00887	97.2185	4.88924
TXB1	93.7481	101.35	108.134	101.869	101.275	5.81514	103.784	3.63816
8-iso-PGF2α	91.6973	87.9574	102.592	96.9108	94.7894	6.71711	95.8201	7.69993
PGE3	94.564	93.8956	99.0265	96.8167	96.0757	2.42571	96.5796	2.66477
TXB2	99.4342	95.7721	100.31	91.5594	96.769	4.124	95.8807	4.56454
PGD3	66.4379	82.3849	87.5333	80.4999	79.214	11.3884	83.4727	4.36155
5-iPF2α-VI	86.7165	94.387	94.2962	87.7042	90.776	4.55747	92.1291	4.15977
9,12,13-TriHOME	122.193	109.236	118.189	111.393	115.253	5.20314	112.939	4.13721
PGF2α	140.758	112.034	108.354	118.426	119.893	12.11	112.938	4.51262
9,10,13-TriHOME	123.976	113.276	119.386	120.846	119.371	3.76289	117.836	3.40815
PGF1α	81.0479	103.306	115.728	117.928	104.502	16.1811	112.321	7.01933
PGE2	92.3442	95.3534	102.277	98.8595	97.2086	4.42558	98.8301	3.5031
13,14-dihydro-PGF2α	91.6206	90.9622	100.6	92.0263	93.8024	4.85402	94.5297	5.5901
15keto-PGE2α	84.8539	93.063	106.988	98.8851	95.9474	9.7382	99.6453	7.01833
PGE1	96.4742	96.5856	102.78	107.343	100.796	5.22475	102.236	5.28112
PGD1	88.277	89.2774	105.163	89.9553	93.1681	8.61462	94.7985	9.47495
PGD2	87.1468	84.5458	102.848	93.1941	91.9337	8.84143	93.5293	9.7891
RvD2	87.515	91.5384	97.2571	89.5336	91.461	4.59067	92.7764	4.31986
11β-13,14-dihydro-15-keto-PGF2α	ND	106.541	98.0939	91.2311	98.622	7.77572	98.622	7.77572
13,14-dihydro-15-keto-PGE2	92.3262	83.3514	93.4576	90.1119	89.8118	5.03887	88.9736	5.78635
13,14-dihydro-15-keto-PGF2α	98.8282	96.3347	109.625	107.846	103.158	6.3591	104.602	6.89715
Lipoxin-A4	76.7806	73.9411	78.1276	62.5528	72.8505	9.72326	71.5405	11.2665
RvD1	81.1947	81.3686	90.5928	77.1717	82.5819	6.87994	83.0444	8.26749
6S-Lipoxin-A4	71.7583	75.1018	76.0801	68.4729	72.8533	4.74533	73.2183	5.65246
13,14-dihydro-15-keto-PGD2	83.9104	84.6235	91.3084	84.9277	86.1925	3.98779	86.9532	4.34121
PGA2	82.5354	84.0336	94.7785	89.7908	87.7846	6.39564	89.5343	6.00556
13,14-dihydro-15-keto-PGD1	78.9986	81.8526	90.9964	85.3495	84.2993	6.12722	86.0662	5.36083
11-trans-LTD4	ND	14.0819	14.3511	10.1069	12.8466	18.4991	12.8466	18.4991
9,10-DiHODE	88.4088	95.9207	106.782	97.8194	97.2327	7.76736	100.174	5.79085
12,13-DiHODE	ND	113.414	108.718	98.1633	106.765	7.31585	106.765	7.31585
8,15-DiHETE	65.2848	95.4738	86.6276	84.9237	83.0775	15.3246	89.0084	6.36309
10,17-DiHDoHE (PD1)	75.364	79.5257	85.461	86.0885	81.6098	6.25779	83.6917	4.32719
17,18-DiHETE	86.9367	87.547	97.8344	95.2516	91.8924	5.96155	93.5443	5.72131
5,15-DiHETE	73.4928	74.5396	80.2441	81.2272	77.3759	5.07072	78.6703	4.58993
6-trans-LTB4	44.1536	48.6235	58.4373	60.3773	52.8979	14.6984	55.8127	11.2897
Maresin 1	34.0402	40.2792	44.016	49.8285	42.041	15.7579	44.7079	10.7635
15-deoxy-δ12,14-PGD2	5.41145	5.92789	8.76165	12.0668	8.04195	38.0611	8.91879	34.4496
LTB4	ND	7.35679	14.1343	19.2039	13.565	43.8189	13.565	43.8189
14,15-DiHETE	37.4164	37.7784	42.8624	49.3788	41.859	13.3684	43.3399	13.417
11,12-DiHETE	73.2562	81.1476	93.0016	88.3383	83.9359	10.2809	87.4959	6.82516
12,13-DiHOME	102.831	99.5494	109.53	104.058	103.992	3.99418	104.379	4.78836
9,10-DiHOME	100.575	99.9607	107.694	101.305	102.384	3.49943	102.987	4.01222
12-HHTrE	82.5485	90.4898	93.8138	94.3149	90.2918	6.01836	92.8728	2.23845
14,15-DiHETrE	86.6128	93.4274	108.792	107.056	98.9721	10.8395	103.092	8.1622
19,20-DiHDPA	78.3133	89.0636	101.613	97.7166	91.6765	11.2764	96.1309	6.68151
11,12-DiHETrE	86.4589	90.8371	102.492	96.1829	93.9927	7.36452	96.5039	6.04529
9-HOTrE	78.34	84.4023	99.6142	101.19	90.8867	12.4125	95.069	9.75207
8,9-DiHETrE	63.585	73.1143	87.3881	85.5761	77.4159	14.4579	82.0262	9.47364
13-HOTrE	68.969	75.4951	98.477	108.471	87.853	21.2676	94.1477	17.96
18-HEPE	58.4913	67.1318	75.2641	77.7499	69.6593	12.5145	73.3819	7.56813
20-HETE	57.7387	70.5609	90.5812	86.5176	76.3496	19.803	82.5532	12.819
15-HEPE	70.1394	84.9208	93.3989	90.2497	84.6772	12.1688	89.5231	4.78702
5,6-DiHETE	45.9381	57.0579	69.0891	71.6497	60.9337	19.4466	65.9322	11.8172
11-HEPE	61.8986	75.991	92.8373	93.3829	81.0274	18.6272	87.4037	11.3124
5,6-DiHETrE	70.6427	79.4647	87.0074	84.7541	80.4672	9.03813	83.7421	4.62354
8-HEPE	99.052	70.5482	85.8361	87.1728	85.6523	13.6493	81.1857	11.3771
12-HEPE	62.6797	68.534	86.9492	84.0556	75.5546	15.6073	79.8463	12.4026
5-HEPE	57.3165	65.3751	78.68	75.5334	69.2262	14.1001	73.1962	9.49994
13-HODE	127	143.86	157.451	153.114	145.356	9.27833	151.475	4.5831
9-HODE	16.368	16.6402	18.136	16.7945	16.9847	4.63689	17.1902	4.78582
16-HDoHE	41.1378	46.5881	65.8612	65.8972	54.8711	23.5176	59.4489	18.735
15-HETE	86.9552	59.6597	80.2792	85.6889	78.1457	16.1999	75.2093	18.2628
13-HpODE	ND	ND	ND	ND	ND	ND	ND	ND
13-KODE	67.5283	57.4851	72.3847	75.4843	68.2206	11.5367	68.4513	14.0576
17-HDoHE	46.2117	51.238	67.361	74.1038	59.7286	22.036	64.2342	18.2912
13-HDoHE	50.3619	60.3699	77.776	80.2165	67.1811	21.2507	72.7875	14.8693
15-HpETE	ND	ND	ND	ND	ND	ND	ND	ND
11-HETE	59.6304	65.9527	88.1221	97.4246	77.7825	23.024	83.8331	19.2863
15-KETE	66.8956	65.3407	85.1056	92.9757	77.5794	17.5736	81.1407	17.547
14-HDoHE	36.8175	69.9768	86.9407	92.4789	71.5535	35.02	83.1321	14.1035
17-oxo-DPA	39.6867	67.1307	83.712	94.3177	71.2118	33.4343	81.7201	16.7676
9-KODE	128.451	107	99	103	109.363	12.013	103	3.8835
10-HDoHE	72.0162	67.8215	85.0095	84.6376	77.3712	11.3418	79.1562	12.4032
12-HETE	69.751	71.0482	84.5362	83.6097	77.2363	10.2557	79.7314	9.44934
11-HDoHE	32.5104	60.1037	77.8008	77.5744	61.9973	34.4117	71.8263	14.1351
8-HETE	46.2988	58.5354	86.1971	89.4105	70.1105	30.0572	78.0477	21.7487
7-HDoHE	59.83	60.779	70.7829	82.7989	68.5477	15.6317	71.4536	15.4299
15-HETrE	54.2001	66.387	81.2437	85.6006	71.8579	19.9847	77.7438	12.9574
9-HETE	ND	64.7087	71.8441	72.1724	69.575	6.06196	69.575	6.06196
8-HDoHE	41.5251	69.002	81.1567	87.6922	69.844	29.2165	79.2836	11.9632
12-KETE	48.7282	49.7342	66.5561	63.6949	57.1784	16.1944	59.9951	15.0022
5-HETE	53.5599	61.3203	66.7487	67.6685	62.3243	10.3967	65.2458	5.25794
19,20-EpDPE	37.8422	59.7705	74.1038	69.9698	60.4216	26.8338	67.948	10.8574
12,13-EpOME	103.3	104.706	109.098	104.791	105.474	2.38059	106.198	2.36488
4-HDoHE	36.7537	51.2999	64.354	68.346	55.1884	25.8821	61.3333	14.5361
14,15-EpETrE	51.2701	70.9652	87.8371	84.9349	73.7518	22.6432	81.2457	11.103
9,10-EpOME	97.2427	91.2056	103.097	98.2168	97.4405	5.01046	97.5064	6.13015
16,17-EpDPE	62.1641	64	77.8489	76.14	70.0383	11.5613	72.663	10.3916
5-KETE	61.2021	65.3151	78.2372	78.0712	70.7064	12.393	73.8745	10.0348
11,12-EpETrE	56.2579	72.7777	95.4271	94.8423	79.8263	23.7028	87.6824	14.7249
8,9-EpETrE	64.3471	75.3371	84.9018	84.6461	77.308	12.5719	81.6283	6.67643
5,6-EpETrE	ND	ND	35.922	24.5948	30.2584	26.4704	30.2584	26.4704
1Final concentrations in saline phosphate buffer of 0.2, 1, 5, and 25 ng/ml (n =3 per concentration) that corresponded to a total amount on column of 20 to 2500 pg
2Mean and relative standard deviation (RSD) of the revovery measured on standards at a final concentration in saline phosphate buffer of 0.2, 1, 5, and 25 ng/ml (n = 12)
3Mean and relative standard deviation (RSD) of the revovery measured on standards at a final concentration in saline phosphate buffer of 1, 5, and 25 ng/ml (n = 9)
Not detected (ND)

## Sheet: Table S5
Table S5. Signal suppression and enhancement measured on the internal standards (IS) of oxylipins in liver and brain of chickens.
Matrix	Liver2				Brain3
Concentration (µg/g)	N		N/2		2N		N		N/2
Analyte	SSE (%)	RSD (%)	SSE (%)	RSD (%)	SSE (%)	RSD (%)	SSE (%)	RSD (%)	SSE (%)	RSD (%)
(d4)6-keto-PGF1α	99.174	4.93123	105.77	1.6046	104.346	4.12728	92.5337	6.12821	90.8017	2.23462
(d4)TXB2	99.8374	7.24986	105.577	2.96094	98.6385	1.22283	100.085	6.50168	95.5688	8.9907
(d4)PGF2α	99.9706	9.0439	110.103	11.3522	95.5027	15.2293	100.856	11.9153	85.768	6.17755
(d4)PGE2	112.625	8.40282	131.984	2.61256	94.3329	4.99671	95.8443	11.5908	101.63	4.69869
(d4)PGD2	105.727	10.4172	154.93	2.74741	103.053	2.72812	97.7442	9.10441	88.4687	5.22909
(d4)12,13-DiHOME	119.415	10.4442	146.419	2.57303	99.5179	5.42056	98.6209	1.9649	95.6504	4.3753
(d6)20-HETE	122.844	2.60542	141.069	7.30594	98.7826	13.637	94.0871	1.60115	83.3036	10.4797
(d4)13-HODE	118.54	9.11066	144.69	3.32137	106.982	9.90876	102.952	2.18071	92.3311	0.6345
(d8)15-HETE	70.6909	17.4113	58.7489	18.3225	97.3621	9.07123	97.3129	15.4292	95.4134	5.88119
(d3)13-KODE	90.1512	2.19944	112.152	13.4906	101.095	8.06333	106.208	19.4941	93.6065	12.933
(d8)12-HETE	131.761	16.8604	145.501	7.70509	103.871	2.85353	87.8145	9.09718	87.1105	8.4265
(d8)5-HETE	110.518	12.0016	118.286	6.0879	79.3004	7.26559	77.1082	6.48626	81.7217	9.08656
(d4)12,13-EpOME	117.903	13.2667	123.597	5.11727	94.082	12.9783	95.8777	12.4252	101.115	11.6601
(d11)14,15-EpETrE	119.991	8.53436	140.374	4.11696	98.4114	10.3934	88.6798	2.74098	87.5321	11.4479
(d11)11,12-EpETrE	123.552	11.7416	131.562	8.55443	94.7227	1.14801	90.7436	3.21797	78.0314	6.14943
1Signal suppression and enhancement (SSE) and its relative standard deviation (RSD) measured with the IS spicked at different concentrations (n = 3 per matrix and per concentration).
2the IS were spicked before extraction at a concentration of (N) 0.4 µg/g for the deuterated OL from AA and 4µg/g for the deuterated OL from LA, and at a concentration of (N/2) 0.2 µg/g for the deuterated OL from AA and 2µg/g for the deuterated OL from LA
3the IS were spicked before extraction at a concentration of (2N) 0.8 µg/g for the deuterated OL from AA and 8µg/g for the deuterated OL from LA, a concentration of (N) 0.4 µg/g for the deuterated OL from AA and 4µg/g for the deuterated OL from LA, and a concentration of (N/2) 0.2 µg/g for the deuterated OL from AA and 2µg/g for the deuterated OL from LA

## Sheet: Table S6
Table S6. Recovery of oxylipins measured for the internal standards (IS)1
Matrix	Phosphate buffer1		Liver 2		Brain 2
Sample	Mean	RSD (%)	Mean	RSD (%)	Mean	RSD (%)
(d4)6-keto-PGF1α	104.566	3.31136	86.3644	5.11207	90.2482	2.72961
(d4)TXB2	104.822	3.2662	87.4926	4.86621	85.3124	5.2728
(d4)PGF2α	114.547	5.58857	73.0601	17.272	96.9602	4.76185
(d4)PGE2	96.585	3.69637	100.107	4.41184	117.85	4.59423
(d4)PGD2	90.7193	7.67271	103.757	17.3349	133.412	4.36696
(d4)12,13-DiHOME	107.662	4.54178	95.2353	4.43272	105.028	3.46117
(d6)20-HETE	83.9379	8.30626	99.6852	7.45861	114.322	9.55515
(d4)13-HODE	86.9141	6.73264	74.3935	13.1078	101.674	4.85854
(d8)15-HETE	12.6707	11.1104	15.8621	14.6758	13.9503	15.7016
(d3)13-KODE	71.4868	4.50056	50.269	9.45907	56.5814	9.90102
(d8)12-HETE	81.0146	8.17699	79.5189	12.3321	95.3479	11.382
(d8)5-HETE	66.5766	8.95707	64.2423	10.6437	85.242	7.58921
(d4)12,13-EpOME	86.5062	8.45368	77.4607	9.26883	87.7534	9.91109
(d11)14,15-EpETrE	76.7133	12.5726	79.833	14.7164	99.1379	12.7864
(d11)11,12-EpETrE	76.6169	10.0548	90.1853	9.91955	106.678	14.5341
1Mean recovery and its relative standard deviation (RSD) for the IS spicked before extraction at a concentration of 0.4 µg/g for the deuterated OL from AA and 4µg/g for the deuterated OL from LA
2Values obtained for 3 determinations
3Values obtained for 12 determinations

## Sheet: Table S7
Table S7.Intra- and inter-day repeatability measured on the internal standards (IS)1
Matrix	Liver				Brain
Repeatability	Intraday2		Interday3		Intraday2		Interday3
	Mean	RSD (%)	Mean	RSD (%)	Mean	RSD (%)	Mean	RSD (%)
(d4)6-keto-PGF1α	84.2129	5.81175	84.522	10.3854	88.9419	3.5915	90.5184	4.14064
(d4)TXB2	83.588	6.37533	84.9199	7.75435	87.419	3.24937	87.2648	6.88586
(d4)PGF2α	68.8088	15.2909	67.6403	18.6578	95.4174	4.70237	96.1178	5.47401
(d4)PGE2	99.2816	4.52765	101.01	7.61858	118.466	3.32189	117.032	3.55037
(d4)PGD2	96.8282	14.9825	100.57	20.8844	132.301	5.35965	138.015	18.5809
(d4)12,13-DiHOME	92.226	3.64456	94.5172	4.56122	105.445	3.40916	105.143	4.61214
(d6)20-HETE	95.1458	6.26558	98.0331	8.02943	123.478	6.07589	118.663	10.6222
(d4)13-HODE	70.2308	10.4265	73.1134	9.30892	109.684	4.66265	105.093	8.12422
(d8)15-HETE	15.8744	12.954	15.757	18.2927	16.1573	10.5842	14.4035	16.3682
(d3)13-KODE	47.2408	13.2052	49.7898	9.59694	62.0878	5.58979	59.3841	13.6439
(d8)12-HETE	69.8648	19.3565	79.1883	8.31162	103.919	11.2801	96.7644	12.011
(d8)5-HETE	58.991	12.5815	62.9238	6.91832	90.8834	3.84213	89.4667	12.5097
(d4)12,13-EpOME	73.7875	18.4687	77.8593	7.50501	97.2401	8.68993	94.9831	13.0192
(d11)14,15-EpETrE	76.6923	19.3894	81.1638	11.6818	119.815	6.58548	111.912	19.1647
(d11)11,12-EpETrE	86.5308	11.3707	91.0391	8.8214	125.976	5.5113	119.275	19.9775
1Mean recovery and its relative standard deviation (RSD) measured on brain and liver samples spiked with the IS before extraction at a concentration of 0.4 µg/g for the deuterated OL from AA and 4µg/g for the deuterated OL from LA
2on the same day (n = 9)
3on 3 consecutive days (n = 9)
